# Supplementary material for: High-level integration of murine intestinal transcriptomics data highlights the importance of the complement system in mucosal homeostasis
Source: BMC Genomics. 2019 Dec 30;20:1028. doi: 10.1186/s12864-019-6390-x (PMC6937694; doi:10.1186/s12864-019-6390-x)
Supplement: Supplementary file 1 — Additional file 1: Table S1. Description of the 37 conditions. This table describes the abbreviated names of experimental conditions as used in the paper and the control conditions in each of the experiments. [file 12864_2019_6390_MOESM1_ESM.xlsx]

## Sheet: Sheet1
Names	Description of Experimental conditions	Description of the control condition
Diet.Fat.20.P.SI	20% of the energy in the diet comes from fat, proximal section of the small intestine	10% of the energy in the diet comes from fat, proximal section of the small intestine
Diet.Fat.30.P.SI	30% of the energy in the diet comes from fat, proximal section of the small intestine
Diet.Fat.45.P.SI	45% of the energy in the diet comes from fat, proximal section of the small intestine
Diet.Fat.20.M.SI	20% of the energy in the diet comes from fat, middle section of the small intestine	10% of the energy in the diet comes from fat, middle section of the small intestine
Diet.Fat.30.M.SI	30% of the energy in the diet comes from fat, middle section of the small intestine
Diet.Fat.45.M.SI	45% of the energy in the diet comes from fat, middle section of the small intestine
Diet.Fat.20.D.SI	20% of the energy in the diet comes from fat, distal section of the small intestine	10% of the energy in the diet comes from fat, distal section of the small intestine
Diet.Fat.30.D.SI	30% of the energy in the diet comes from fat, distal section of the small intestine
Diet.Fat.45.D.SI	45% of the energy in the diet comes from fat, distal section of the small intestine
Diet.Fat.60.D.SI	60% of the energy in the diet comes from fat, distal section of the small intestine	11% of the energy in the diet comes from fat, distal section of the small intestine
Diet.Fat.60.P.SI	60% of the energy in the diet comes from fat, proximal section of the small intestine
Diet.Fiber.AX.C	Control diet with 10% of corn starch substituted with Arabinoxylan, sampled at the colon	Standard semi-synthetic low fat diet with corn starch as carbohydrate source, sampled at the colon
Diet.Fiber.FOS.C	Control diet with 10% of corn starch substituted with Oligofructose, sampled at the colon
Diet.Fiber.GG.C	Control diet with 10% of corn starch substituted with Guar gum, sampled at the colon
Diet.Fiber.IN.C	Control diet with 10% of corn starch substituted with Inulin, sampled at the colon
Diet.Fiber.RS.C	Control diet with 20% of corn starch substituted with Resistant starch sampled at the colon
Diet.Add.Heme.C	Control diet supplemented with 0.5 µmol/g heme, sampled at the colon	Westernized control diet (40% fat (mainly palm oil) low calcium (30 µmol/g)), sampled at the colon
Diet.Add.Quercetin.C	RM3 (E) 801710 Soya-free powdered diet + 7mg quercetin, sampled in the colon	RM3 (E) 801710 Soya-free powdered diet, sampled in the colon
Diet.Add.Quercetin.I.SI	RM3 (E) 801710 Soya-free powdered diet + 7mg quercetin, sampled in the ileum	RM3 (E) 801710 Soya-free powdered diet, sampled in the ileum
Diet.Add.Quercetin.J.SI	RM3 (E) 801710 Soya-free powdered diet + 7mg quercetin, sampled in the jejunum	RM3 (E) 801710 Soya-free powdered diet, sampled in the jejunum
Diet.Add.PparAgonist.SI	Standard laboratory chow (RMH-B), sampled at the small intestine	Standard laboratory chow (RMH-B), sampled at the small intestine
Diet.Add.Probio.BALBc.C	SSNIFF R/M-H feed pellet diet or 3 * 10^8 CFU VSL#3 suspended in 200 mL PBS, strain BALBc mice, sampled at the colon	SSNIFF R/M-H feed pellet diet given oral gavage with PBS, strain BALBc mice, sampled at the colon
Diet.Add.Probio.BALBc.SI	SSNIFF R/M-H feed pellet diet with 3 * 10^8 CFU VSL#3 suspended in 200 mL PBS, strain BALBc mice, sampled at the small intestine	SSNIFF R/M-H feed pellet diet, oral gavage with PBS, strain BALBc mice, sampled at the small intestine
Diet.Add.Probio.C57BL6.C	SSNIFF R/M-H feed pellet diet with 3 * 10^8 CFU VSL#3 suspended in 200 mL PBS, strain C57BL6 mice, sampled at the colon	SSNIFF R/M-H feed pellet diet, oral gavage with PBS, strain C57BL6 mice, sampled at the colon
Diet.Add.Probio.C57BL6.SI	SSNIFF R/M-H feed pellet diet with 3 * 10^8 CFU VSL#3 suspended in 200 mL PBS, strain C57BL6 mice, sampled at the small intestine	SSNIFF R/M-H feed pellet diet, oral gavage with PBS, strain C57BL6 mice, sampled at the small intestine
Drug.HerbalDrug.C	Orally treated with JTX solution (1.0g/kg body weight), strain BALBc, sampled at the colon	Treated with water (1.0g/kg body weight), strain BALBc, sampled at the colon
Drug.HerbalDrug.SPF.C	Orally treated with JTX solution (1.0g/kg body weight), strain IQI, sampled at the colon	Treated with water (1.0g/kg body weight), strain BALBc, sampled at the colon
Drug.HerbalDrug.SI	Orally treated with JTX solution (1.0g/kg body weight), strain BALBc, sampled at the small intestine	Orally treated with JTX solution (1.0g/kg body weight), strain BALBc, sampled at the colon
Drug.Antibiotics.C	Oral gavage of mixture of antibiotics and in drinking water, sampled in the colon	Drinking water, sampled in the colon
Drug.Penicillin.SI	Low dose penicillin was added to the drinking water, sampled at the small intestine	Normal chow and drinking water, sampled at the small intestine
IC.STyph.4day.SB1117.C	Streptomycin treatment followed by oral gavage of 1 × 10^7 CFU of S. Typhimurium (100 μl suspension in HBSS), S. Typhimurium strain SB1117, after 4 days sampled in the colon	Oral gavage of HBSS, sampled in the colon at day 4
IC.STyph.4day.SL1344.C	Streptomycin treatment followed by oral gavage of 1 × 10^7 CFU of S. Typhimurium (100 μl suspension in HBSS), S. Typhimurium strain SL1344, after 4 days sampled in the colon
IC.STyph.8hr.SB1117.C	Streptomycin treatment followed by oral gavage of 1 × 10^7 CFU of S. Typhimurium (100 μl suspension in HBSS), S. Typhimurium strain SB1117, after 8 hours sampled in the colon	Oral gavage of HBSS, sampled in the colon at 8 hours
IC.STyph.8hr.SL1344.C	Streptomycin treatment followed by oral gavage of 1 × 10^7 CFU of S. Typhimurium (100 μl suspension in HBSS), S. Typhimurium strain SB1117, after 8 hours sampled in the colon
IC.GDuodenalis.SI	Oral gavage of 1 × 10^6 parasites in 0.1 ml phosphate-buffered saline (PBS), sampled in the small intestine	Sampled in the small intestine
IC.Flagellin.C	Flagellin (FliC) from WT Salmonella enterica serovar Typhimurium (SL3201, fljB−) was given 10 μg per mouse in 0.2 ml PBS) intraperitoneally, sampled in the colon	0.2 ml PBS was given intraperitoneally, sampled at the colon
IC.Colitis.C	Dextran Sodium Sulfate (DSS: 4% w/v) in drinking water, sampled at the colon	Normal drinking water, sampled at the colon
