# Supplementary material for: High-level integration of murine intestinal transcriptomics data highlights the importance of the complement system in mucosal homeostasis
Source: BMC Genomics. 2019 Dec 30;20:1028. doi: 10.1186/s12864-019-6390-x (PMC6937694; doi:10.1186/s12864-019-6390-x)
Supplement: Supplementary file 2 — Additional file 2: Table S2. Significant pathways with p-values in each experimental condition both centralities. This table has the p-values of all the significant leaf pathways in the 37 experimental conditions in both the in-reach and out-reach centrality calculations. If the p-value of the pathway was above the threshold of 0.01 an empty space is shown in the table. The p-values of at least one of the centrality calculations have to be lower than the threshold. [file 12864_2019_6390_MOESM2_ESM.tsv]

Pathway.Name	IC.S.Typh.4day.SB1117.C_in.reach	IC.S.Typh.4day.SL1344.C_in.reach	IC.S.Typh.8hr.SB1117.C_in.reach	IC.S.Typh.8hr.SL1344.C_in.reach	Drug.AntibioticMix.C_in.reach	Diet.Fiber.AX.C_in.reach	Diet.Add.Probio.BALBc.C_in.reach	Diet.Add.Probio.BALBc.SI_in.reach	Diet.Add.Probio.C57BL6.C_in.reach	Diet.Add.Probio.C57BL6.SI_in.reach	IC.Colitis.C_in.reach	Diet.Fat.20.DistalSI_in.reach	Diet.Fat.30.DistalSI_in.reach	Diet.Fat.45.DistalSI_in.reach	Diet.Fat.60.DistalSI_in.reach	IC.Flagellin.C_in.reach	Diet.Fiber.FOS.C_in.reach	Diet.Fiber.GG.C_in.reach	Diet.Add.Heme.C_in.reach	IC.G.Duodelis.SI_in.reach	Diet.Fiber.IN.C_in.reach	Drug.HerbalDrug.C_in.reach	Drug.HerbalDrug.S_in.reach	Diet.Fat.20.MiddleSI_in.reach	Diet.Fat.30.MiddleSI_in.reach	Diet.Fat.45.MiddleSI_in.reach	Drug.Penicillin.SI_in.reach	Diet.Fat.20.ProximalSI_in.reach	Diet.Fat.30.ProximalSI_in.reach	Diet.Fat.45.ProximalSI_in.reach	Diet.Fat.60.ProximalSI_in.reach	Diet.Fiber.RS.C_in.reach	Drug.HerbalDrug.SPFree.C_in.reach	Diet.Add.Quercetin.C_in.reach	Diet.Add.Quercetin.I.SI_in.reach	Diet.Add.Quercetin.J.SI_in.reach	Diet.Add.PparAgonist.SI_in.reach	IC.S.Typh.4day.SB1117.C_out.reach	IC.S.Typh.4day.SL1344.C_out.reach	IC.S.Typh.8hr.SB1117.C_out.reach	IC.S.Typh.8hr.SL1344.C_out.reach	Drug.AntibioticMix.C_out.reach	Diet.Fiber.AX.C_out.reach	Diet.Add.Probio.BALBc.C_out.reach	Diet.Add.Probio.BALBc.SI_out.reach	Diet.Add.Probio.C57BL6.C_out.reach	Diet.Add.Probio.C57BL6.SI_out.reach	IC.Colitis.C_out.reach	Diet.Fat.20.DistalSI_out.reach
Activation,.translocation.and.oligomerization.of.BAX		0.023		0.002		0.003						0.003					0	0.007	0.047		0.007																0.022		0.004		0.361		0.42						0.932
Activation.and.oligomerization.of.BAK.protein		0.028		0.001		0.003						0.004					0	0.007	0.023													0.01					0.029		0.005		0.332		0.43						0.965
Release.of.apoptotic.factors.from.the.mitochondria		0.036		0.001		0.003						0.003		0.008			0	0.01	0.044																		0.023		0.001		0.402		0.568						0.945
Activation.of.caspases.through.apoptosome-mediated.cleavage		0.101		0.001		0.003						0		0.007			0																						0.01		0.319		0.249						0.145
Transport.and.synthesis.of.PAPS					0.002	0		0	0.002	0.004		0					0	0	0		0		0.002							0	0.001	0										0.024	0.004		0	0.004	0.008		0
Activation.of.the.AP-1.family.of.transcription.factors			0.01									0.056	0.004															0.004												0.074									0.002
Regulation.of.Complement.cascade	0	0				0	0.013	0.001			0	0									0.002		0			0		0.005	0.002	0			0		0		0.06	0	0				0	0.007	0.001			0	0.013
A.tetrasaccharide.linker.sequence.is.required.for.GAG.synthesis		0.007			0.001	0		0	0.003	0.001		0		0.002			0	0.002	0		0		0.003				0.002		0.004	0	0	0					0.008		0.031			0.002	0		0	0.003	0.001		0.001
Chondroitin.sulfate.biosynthesis		0.008				0						0					0.001	0	0.002		0		0									0							0.069				0.006						0
Dermatan.sulfate.biosynthesis												0.003						0.005			0		0.002									0																	0.023
Synthesis,.secretion,.and.ictivation.of.Glucose-dependent.Insulinotropic.Polypeptide.(GIP)												0	0														0.002																						0.004
Fibronectin.matrix.formation										0.001		0.003												0.003	0							0.01															0.01		0.065
Laminin.interactions	0.003				0.002	0				0.128		0.016			0		0	0	0		0			0	0	0		0	0.001	0.004	0.001	0						0.003				0.04	0				0.004		0.002
Integrin.cell.surface.interactions										0	0.01	0	0.003				0.002								0		0					0		0			0.002										0	0.004	0.002
Scavenging.by.Class.A.Receptors												0.005													0.007								0.004																0.197
Scavenging.by.Class.B.Receptors												0								0.001					0.001								0.011				0.68												0.01
Digestion.of.dietary.lipid					0.003	0						0	0	0	0					0.02				0.003	0	0		0	0	0	0	0.002										0.002	0						0
Chylomicron-mediated.lipid.transport					0	0.016						0	0.027	0	0.002					0.013		0		0.982	0	0.037		0.502	0.103	0.009	0		0.002		0.002							0	0						0
HDL-mediated.lipid.transport						0.001						0		0.008						0.007				0	0.004			0															0.011						0.032
LDL.endocytosis					0							0		0								0			0						0.001		0		0.001							0.001							0
Siglling.to.ERK5												0.083																					0.004																0.002
Ligand-receptor.interactions						0.01		0.074				0.004					0.01				0.014		0.003																				0.027		0.008				0.02
Vitamins												0.031		0.001	0.005								0	0								0.002																	0.006
Detoxification.of.Reactive.Oxygen.Species					0.131							0.005	0.665						0.386			0.034		0.009	0	0.016		0.001		0.009		0.012										0							0.001
HSF1.activation	0.006											0.01																						0.008				0											0.001
Attenuation.phase								0.005	0.007			0																																	0.007	0.013			0.008
Regulation.of.HSF1-mediated.heat.shock.response												0.003	0.004	0.001																																			0.004
Vpr-mediated.induction.of.apoptosis.by.mitochondrial.outer.membrane.permeabilization		0.032		0.002		0.001						0.006					0	0.009	0.051																		0.021		0.004		0.406		0.563						0.954
Sigling.by.activated.point.mutants.of.FGFR3	0.002					0.002				0.003	0.002	0.013	0				0	0.008																				0					0				0.002	0.002	0.003
Retinoid.metabolism.and.transport					0.004	0.001						0	0	0	0				0.126	0.014				0.006	0	0		0	0	0	0	0.001										0	0.002						0
Organic.anion.transporters					0	0		0				0.004		0.008			0	0.003	0	0.254	0					0.176				0.002	0.019	0				0.008						0.029	0.227		0.042				0.276
Multifunctiol.anion.exchangers					0.005	0.001		0	0.004	0.008		0.002					0	0.001	0.001		0		0.003							0	0.006	0					0.01					0.018	0.001		0	0.003	0.016		0.001
Class.II.GLUTs												0.009																																					0.002
Transport.of.nucleotide.sugars					0	0		0	0.001	0.002		0.004		0			0		0		0						0.001		0.006	0	0.001	0					0.009					0.012	0.001		0	0	0.001		0.027
HuR.stabilizes.mR												0.001																																					0.012
Dimerization.of.procaspase-8				0.001	0.817	0						0.005					0	0.003	0.001		0											0									0.275	0.004	0.221						0.995
Activation.of.BID.and.translocation.to.mitochondria				0		0.001						0.01					0	0.001	0.006		0.001											0.001									0.272		0.217						0.985
Pentose.phosphate.pathway.(hexose.monophosphate.shunt)		0.023		0	0.1	0.003							0.004	0.024	0.013		0.006	0.003	0	0.008	0.807				0.002	0.004					0	0.008					0		0.006		0.071	0	0.123
IRAK2.mediated.activation.of.TAK1.complex.upon.TLR7/8.or.9.stimulation													0.086	0.01														0.003	0	0.011		0.282
TRAF6.mediated.NF-kB.activation											0.01		0.004		0.111	0.002			0.011													0.007																0.024
RIP-mediated.NFkB.activation.via.ZBP1											0.009		0.002			0.001			0.012								0.69					0.009																0.09
DEx/H-box.helicases.activate.type.I.IFN.and.inflammatory.cytokines.production													0.006																			0.001
Role.of.phospholipids.in.phagocytosis		0.002			0.519	0							0.004				0	0	0	0				0	0	0.022	0.001				0	0					0		0.005			0.01	0.036
FCERI.mediated.Ca+2.mobilization				0							0.03		0				0.015	0.008	0	0.01				0.165	0.005	0.037			0.012		0	0		0.009			0				0.155							0.009
Interleukin-6.sigling			0.001		0.003			0					0																		0.001									0		0.028			0
Growth.hormone.receptor.sigling	0.001	0	0.059	0.007	0	0							0.001				0.001		0							0								0				0.014	0	0.002	0.154	0.001	0
Prolactin.receptor.sigling	0	0		0.006	0								0				0.004		0							0								0				0.092	0.003		0.088	0.007
Transcriptiol.activation.of.mitochondrial.biogenesis	0			0		0.001							0	0.002			0.398								0	0.004			0.006	0	0		0.001				0	0.098			0.008		0.97
Other.semaphorin.interactions													0.005												0.005
Synthesis.of.IP3.and.IP4.in.the.cytosol				0	0.75	0							0				0.001	0.003	0.003					0.07	0	0.008					0	0.001					0				0.094	0.001	0.363
IPs.transport.between.cytosol.and.ER.lumen				0	0.844	0.001							0				0	0.002	0.003					0.168	0.002	0.024			0.021		0	0.003					0				0.056	0.003	0.333
Synthesis,.secretion,.and.deacylation.of.Ghrelin		0.014		0.002	0.531	0.008							0.005				0	0	0	0				0.014	0		0.004		0.029		0	0					0		0.007		0.439	0.001	0.048
Metabolism.of.Angiotensinogen.to.Angiotensins	0				0.998								0	0					0.006			0.001			0								0.001					0.001				0.001
Synthesis.of.IPs.in.the.ER.lumen				0	0.858	0.001							0				0.001	0.001	0.003					0.172	0	0.016			0.011		0	0.003					0				0.038	0.005	0.364
IPs.transport.between.ER.lumen.and.cytosol				0	0.883	0.005							0				0.001	0	0.002					0.162	0	0.013			0.023		0	0.003					0				0.042	0.009	0.345
Activation.of.Matrix.Metalloproteises	0.004										0		0.002			0			0.002	0	0.347			0	0				0			0						0.009										0.11
Smooth.Muscle.Contraction	0			0.002	0.826	0							0	0.009			0.176	0.007	0.022						0	0.006			0.007	0.001	0	0.006	0.001				0	0.336			0.013	0	0.699
NFG.and.proNGF.binds.to.p75NTR					0								0.008			0								0							0.003											0.046
p75NTR.recruits.siglling.complexes													0			0.001
NF-kB.is.activated.and.sigls.survival													0.001			0.003		0.629
Pre-NOTCH.Transcription.and.Translation				0	0.005	0							0				0.012	0	0		0	0.087										0	0	0.065							0	0.004	0
Pre-NOTCH.Processing.in.the.Endoplasmic.Reticulum			0.006	0.001	0.002	0							0				0.134	0	0		0	0.064										0	0	0.03						0.014	0	0.005	0
Pre-NOTCH.Processing.in.Golgi			0.005	0.001	0	0							0					0	0		0	0.109										0	0	0.022						0.018	0	0.002	0
Sigling.by.NOTCH3				0.01		0.026							0.001	0.001							0.025							0.009	0.092												0.005		0.001
G.alpha.(s).siglling.events		0.017		0.005	0.614	0.004							0.009				0	0.001	0	0				0.027	0		0.003		0.015		0	0					0		0.007		0.667	0.006	0.034
G.beta:gamma.siglling.through.PLC.beta		0.007		0.005									0				0	0.003	0.003	0				0.004	0		0.003		0.011	0.009	0	0					0		0.007		0.4
phospho-PLA2.pathway													0.166											0.01	0	0.02			0.049
EGFR.Transactivation.by.Gastrin							0.003		0.031				0.152			0.016									0.006					0.008														0.005		0.007
Ca2+.pathway		0.027		0.001		0.007							0.009				0	0.005	0.002	0				0.008	0		0.002		0.017		0	0					0		0.007		0.441		0.095
Activation.of.the.pre-replicative.complex			0.008	0.004	0.003					0			0.004						0															0						0.001	0.005	0					0.057
D.replication.initiation			0.01		0.025					0.006			0.007						0			0.062												0.005						0.003		0.01					0.001
Polymerase.switching													0.01						0															0
Activation.of.ATR.in.response.to.replication.stress	0.005												0.005						0.002															0.101				0.041
Cyclin.D.associated.events.in.G1			0.046		0.001	0.003		0.005					0.009		0.001		0	0.002	0	0.002	0											0.001		0.002						0.001		0	0		0.022
G1/S-Specific.Transcription			0.027		0.001	0		0.016					0.002				0.001	0.002	0		0													0						0.003		0	0.001		0.01
PPARA.activates.gene.expression	0			0.008	0.632	0.003							0	0.002						0.064					0	0.003			0.007	0	0		0.001				0	0.041			0.038	0.003	0.989
Alpha-oxidation.of.phytate													0.007							0.001					0	0		0	0	0	0.001			0.024			0
Plasmalogen.biosynthesis				0	0.316	0.001							0.001				0.001	0.026	0	0.003				0.027	0.004	0.008					0	0.01					0				0.07	0	0.138
Telomere.Extension.By.Telomerase			0		0.002	0.027				0			0.015						0			0.003																		0		0.007	0.006				0.02
Telomere.C-strand.synthesis.initiation			0.001	0.004	0	0.002				0			0.007						0			0.001				0.014								0.003						0	0.004	0.002	0.002				0.052
Meiotic.recombition					0	0.021	0.005			0			0.009						0		0.029											0.114										0.001	0.003	0.176			0.001
DPH.regeneration													0							0				0	0	0		0	0	0	0						0
Synthesis.of.PA				0.002	0.339	0							0.002				0.004	0.024	0	0.003				0.019	0.003	0.012					0						0				0.074	0.001	0.108
Acyl.chain.remodeling.of.DAG.and.TAG		0.008		0	0.344	0.002							0.002				0.001	0.022	0	0.004				0.029	0.002	0.021					0	0.005					0		0.085		0.074	0.001	0.1
Synthesis.of.PE				0.001	0.339	0							0.003				0.003	0.027	0	0.002				0.018	0	0.019					0	0.001					0				0.059	0.001	0.128
Acyl.chain.remodelling.of.PE				0.001	0.342	0.001							0				0.002	0.028	0					0.02	0.002	0.011					0	0.01					0				0.057	0	0.156
Hydrolysis.of.LPE				0	0.357	0							0.001				0.001	0.021	0	0.005				0.025	0.002	0.019					0	0.006					0				0.069	0	0.142
Synthesis.of.PC		0.008		0	0.324	0.001							0				0.001	0.02	0	0.008				0.025	0.001	0.012					0	0.007					0		0.06		0.127	0	0.102
PI.and.PC.transport.between.ER.and.Golgi.membranes		0.005		0	0.323	0.001							0.001				0.004	0.021	0	0.004				0.025	0	0.02					0	0.008					0		0.08		0.055	0	0.159
Acyl.chain.remodelling.of.PC				0	0.316	0							0.001				0.004	0.018	0.001	0.008				0.015	0.003	0.012					0	0.005					0				0.078	0.001	0.195
Hydrolysis.of.LPC				0.001	0.328	0.002							0				0.002	0.021	0					0.02	0	0.011					0						0				0.068	0	0.147
Synthesis.of.PS		0.01		0	0.349	0.002							0.006				0.001	0.024	0.001	0.003				0.023	0.003	0.018					0						0		0.084		0.064	0	0.148
Acyl.chain.remodelling.of.PS				0.001	0.325	0							0.002				0.003	0.017	0	0.003				0.017	0	0.012					0	0.005					0				0.066	0	0.14
Synthesis.of.PI		0.006		0	0.309	0.001							0				0	0.025	0	0.007				0.028	0.001	0.012					0						0		0.092		0.047	0.001	0.148
Acyl.chain.remodelling.of.PI		0.01		0	0.309	0.001							0.002				0.003	0.014	0	0.003				0.027	0	0.013					0						0		0.063		0.058	0	0.143
Synthesis.of.PG		0.007		0	0.325	0							0.001				0.002	0.029	0	0.007				0.025	0.002	0.021					0	0.007					0		0.07		0.059	0	0.132
Synthesis.of.CL		0.008		0	0.323	0.004							0.002				0.001	0.019	0	0.006				0.022	0.001	0.014					0						0		0.082		0.059	0.002	0.131
Acyl.chain.remodeling.of.CL				0.001	0.314	0							0.002				0.002	0.024	0	0.007				0.023	0.001	0.018					0	0.002					0				0.065	0	0.141
Synthesis.of.PIPs.at.the.ER.membrane				0.001	0.326	0.001							0				0.003	0.033	0	0.004				0.024	0.001	0.017					0	0.006					0				0.057	0	0.131
Synthesis.of.PIPs.at.the.Golgi.membrane				0	0.792	0.001							0				0.001	0	0.003					0.069	0	0.008					0	0					0				0.013	0	0.341
PIPs.transport.between.Golgi.and.plasma.membranes				0	0.748	0.001							0				0	0.003	0					0.101	0	0.009					0	0.004					0				0.025	0.001	0.278
Synthesis.of.PIPs.at.the.plasma.membrane				0	0.778	0							0				0	0.004	0.001					0.068	0	0.005					0	0					0				0.022	0	0.26
PIPs.transport.between.plasma.and.early.endosome.membranes				0	0.762	0							0				0	0.007	0.001					0.096	0	0.006					0	0.001					0				0.021	0	0.274
Synthesis.of.PIPs.at.the.early.endosome.membrane				0	0.763	0.001							0				0.002	0.004	0					0.088	0	0.007					0	0.001					0				0.027	0	0.288
PIPs.transport.between.early.endosome.and.Golgi.membranes				0.002	0.778	0							0.001				0.002	0.005	0					0.076	0	0.007					0	0.002					0				0.021	0	0.288
PIPs.transport.between.early.and.late.endosome.membranes	0.009			0	0.764	0.001							0.001				0	0.002	0.001					0.07	0	0.011					0	0					0	0.656			0.025	0	0.3
Synthesis.of.PIPs.at.the.late.endosome.membrane				0.001	0.77	0							0.001				0.001	0.004	0					0.094	0	0.012					0	0.003					0				0.025	0.001	0.255
PIPs.transport.between.late.endosome.and.Golgi.membranes				0	0.759	0							0				0	0.011	0					0.076	0	0.006					0	0.001					0				0.021	0	0.293
Synthesis.of.Leukotrienes.(LT).and.Eoxins.(EX)						0.001							0.423		0.853		0.007	0			0.005										0.426												0.153
Synthesis.of.5-eicosatetraenoic.acids													0.003		0.005											0.008					0.013
Synthesis.of.epoxy.(EET).and.dihydroxyeicosatrienoic.acids.(DHET)													0.003								0.006			0		0.007		0
Acetylcholine.regulates.insulin.secretion		0.008		0	0.796	0.008							0				0.001	0.004	0.002					0.122	0	0.011					0	0					0		0.104		0.025	0.005	0.327
Fatty.Acids.bound.to.GPR40.(FFAR1).regulate.insulin.secretion		0.01		0	0.787	0.002							0				0	0.003	0					0.111	0	0.01			0.02		0	0.001					0		0.132		0.019	0.005	0.624
Insulin.effects.increased.synthesis.of.Xylulose-5-Phosphate				0	0.32	0.002							0		0.022		0.002	0.011	0	0.008				0.036	0.003	0.023					0						0				0.031	0	0.12
PP2A-mediated.dephosphorylation.of.key.metabolic.factors				0.002	0.363	0.001							0.002				0	0.007	0	0.007				0.04	0.003	0.022					0	0.004					0				0.037	0	0.122
ChREBP.activates.metabolic.gene.expression				0.002	0.348	0							0.002				0.001	0.005	0	0.005				0.038	0.001	0.035					0	0.007					0				0.027	0.001	0.137
Fatty.acids	0.001				0.004					0.013			0.004		0.002					0.017						0.004					0.002							0.002				0.002					0.01
Eicosanoids					0.005								0.002		0.003									0.014	0.01						0.005											0.046
Electron.transport.from.DPH.to.Ferredoxin													0.001										0.017
Prostacyclin.siglling.through.prostacyclin.receptor		0.007		0.002	0.595	0.006							0.009				0	0.001	0	0.001				0.026	0		0.004		0.02		0	0					0		0.006		0.678	0.005	0.048
Elevation.of.cytosolic.Ca2+.levels	0.002			0.003	0.726	0.004							0				0.002	0.002	0.008	0				0.038	0					0.003	0	0					0	0.537			0.316	0.002	0.019
Platelet.sensitization.by.LDL													0.746											0.058	0.005
ADP.siglling.through.P2Y.purinoceptor.1		0.01		0.002	0.44	0.004							0.008				0	0	0	0.001				0.012	0		0.002		0.014		0	0					0		0.001		0.33	0	0.136
BMAL1:CLOCK,NPAS2.activates.circadian.gene.expression	0			0.005	0.64	0.007							0	0.001						0.049					0	0.001			0.007	0	0		0				0	0.044			0.046	0.002	0.989
REV-ERBA.represses.gene.expression	0			0.002	0.657	0.007							0	0.004						0.066					0	0.001		0.009	0.002	0	0		0				0	0.037			0.046	0.002	0.984
RORA.activates.circadian.gene.expression	0			0.008	0.642	0.009							0	0						0.054					0.001	0.004		0.008	0.004	0	0		0				0	0.051			0.05	0.001	0.985
RSK.activation													0.006					0.006			0.003								0			0.008
Oxidative.Stress.Induced.Senescence			0										0.366				0.009	0.013	0.075									0.071				0.001								0.031
2-LTR.circle.formation													0.006
Rev-mediated.nuclear.export.of.HIV.R						0							0.024						0	0		0												0			0.024						0
Vpr-mediated.nuclear.import.of.PICs													0.002						0.026
Nuclear.import.of.Rev.protein						0							0.031						0	0		0												0.002									0
CaMK.IV-mediated.phosphorylation.of.CREB	0			0.002		0.008							0	0.004			0.667								0	0.003			0.004	0.001	0		0				0	0.071			0.007		0.981
FGFR2b.ligand.binding.and.activation		0.004			0.504	0.001							0.01				0	0.002	0	0				0.004	0		0.001			0.009	0.001	0					0		0.011			0.001	0.021
Ictivation,.recovery.and.regulation.of.the.phototransduction.cascade	0.004			0.001	0.891	0.003							0					0.009						0.014	0						0	0.003	0.008				0	0.958			0.94	0.001	0.753
Activated.NOTCH1.Transmits.Sigl.to.the.Nucleus					0.001	0		0.01					0.003		0.008		0.008	0	0		0											0	0.014	0.008								0.011	0		0
Constitutive.Sigling.by.NOTCH1.HD.Domain.Mutants				0.01		0							0					0.003	0.002		0								0.007				0								0.004		0.001
Hormone.ligand-binding.receptors		0.007		0.002	0.496	0.009							0.003				0	0	0	0				0.016	0		0.009		0.01		0	0					0		0.002		0.577	0.002	0.105
Opsins		0.006		0.005	0.486	0.009							0.004				0	0	0	0.001				0.013	0		0.005		0.013		0	0					0		0.008		0.505	0.002	0.077
Free.fatty.acid.receptors		0.006		0.006	0.504	0.004							0.004				0	0.001	0	0				0.015	0		0.002		0.011		0	0					0		0.005		0.448	0.002	0.075
Calcitonin-like.ligand.receptors		0.006		0.003	0.633	0.008							0.01				0	0	0	0				0.017	0		0.005		0.019		0	0					0		0.008		0.64	0.004	0.031
Passive.transport.by.Aquaporins													0.004											0.005	0	0		0.001	0.002	0.001
Digestion.of.dietary.carbohydrate													0.027												0.017	0
Glycolysis	0.019	0.007		0.001	0.09	0.007							0.01	0.025	0.02		0.003	0.004	0	0.01	0.719				0.001	0.001				0.013	0	0.004					0	0.003	0		0.089	0	0.081
PRC2.methylates.histones.and.D					0.006		0.002						0.02							0										0.01												0.008		0.002
SIRT1.negatively.regulates.rR.Expression				0	0.003		0.012						0.011						0.011	0.003										0.007											0.107	0.002		0.004
D.methylation					0		0		0.008	0.002			0.001						0.025	0										0.001												0		0.005		0.018	0.008
Fructose.catabolism	0.017	0.003		0.001	0.096	0.006							0.009	0.013	0.012		0.004	0.003	0	0.009	0.709				0	0				0.017	0	0.009					0	0.004	0		0.082	0	0.074
Caspase-mediated.cleavage.of.cytoskeletal.proteins			0.002			0								0.041			0.003					0										0		0.003						0.031			0.011
Stimulation.of.the.cell.death.response.by.PAK-2p34														0.005
Keratan.sulfate.biosynthesis					0.002	0		0	0	0				0			0		0		0						0.008			0	0.004	0.003										0.015	0		0	0.003	0.002
Termil.pathway.of.complement						0.01								0.006														0	0														0.064
HS-GAG.biosynthesis					0.002	0.002		0	0	0				0.002			0.001		0		0.001						0.002		0.001	0	0.002	0										0.005	0		0	0	0.001
ISG15.antiviral.mechanism	0	0												0.001																						0.001		0.001	0.002
Activation.of.PPARGC1A.(PGC-1alpha).by.phosphorylation						0.001								0.002		0.019	0	0.007			0.009																						0.069
Mitochondrial.translation.initiation				0.005					0.001					0.004					0							0									0.019						0.008					0.002
Sema4D.mediated.inhibition.of.cell.attachment.and.migration														0					0.001							0.003									0.027
Termition.of.O-glycan.biosynthesis	0.007													0.001				0.008	0.002			0				0	0		0	0.003								0.01
Syndecan.interactions					0.002			0						0					0.001							0.001				0.01	0						0.008					0.094			0.025
COPI.Mediated.Transport														0.001	0
Formation.of.annular.gap.junctions														0.011
Release.of.eIF4E				0		0.01			0.001					0.004			0	0.001			0				0.042																0.002		0.122			0.018
Regulation.of.AMPK.activity.via.LKB1				0.001		0.007			0.007					0.004			0	0			0				0.044																0		0.12			0.019
Regulation.of.Rheb.GTPase.activity.by.AMPK				0		0.007								0.002			0	0.002			0				0.033																0		0.122
NRIF.sigls.cell.death.from.the.nucleus														0										0.008												0.003
Downregulation.of.ERBB2:ERBB3.sigling		0.007		0.008										0										0.008															0.113		0.059
Downregulation.of.ERBB4.sigling				0.009										0.006																											0.741
Import.of.palmitoyl-CoA.into.the.mitochondrial.matrix	0.046													0.004			0.004		0		0.008				0.001	0.001				0							0.259	0.009
Asymmetric.localization.of.PCP.proteins														0.008
Beta.oxidation.of.palmitoyl-CoA.to.myristoyl-CoA	0.029	0.134												0.002			0.007	0.403	0		0.017				0	0		0.03	0.076	0		0.216					0.931	0.004	0.004
Beta.oxidation.of.myristoyl-CoA.to.lauroyl-CoA	0.034	0.11												0.001			0.003	0.38	0.001		0.009				0	0		0.031	0.103	0							0.932	0.004	0.003
Beta.oxidation.of.lauroyl-CoA.to.decanoyl-CoA-CoA	0.04	0.122												0.003			0.008	0.376	0.001		0.018				0	0.001		0.031	0.098	0							0.94	0.002	0.004
Beta.oxidation.of.decanoyl-CoA.to.octanoyl-CoA-CoA	0.03	0.11												0.003			0.009	0.368	0.001		0.014				0	0		0.025		0							0.931	0.006	0.004
Beta.oxidation.of.octanoyl-CoA.to.hexanoyl-CoA	0.027	0.107												0.002			0.007	0.388	0.002		0.018				0.001	0		0.026		0							0.918	0.005	0.001
Beta.oxidation.of.hexanoyl-CoA.to.butanoyl-CoA	0.033	0.113												0.002			0.012	0.387	0.002		0.012				0	0		0.027		0.001							0.941	0.006	0.009
Beta.oxidation.of.butanoyl-CoA.to.acetyl-CoA	0.042	0.133												0.002			0.005	0.422	0.001		0.016				0	0		0.015		0							0.905	0.008	0.006
mitochondrial.fatty.acid.beta-oxidation.of.unsaturated.fatty.acids	0.041	0.027												0.002			0.003	0.125	0.002		0.004				0	0		0.018		0						0.006	0.966	0	0
Propionyl-CoA.catabolism	0.018	0.023												0.029			0.012	0.117	0.012		0.031				0.007	0.006										0.02		0.006	0
Condensation.of.Prometaphase.Chromosomes					0.001									0.002					0.006																							0.007
Beta-oxidation.of.very.long.chain.fatty.acids				0.005										0.02						0.006				0	0	0		0.002	0	0	0.004						0				0.02
Vitamin.D.(calciferol).metabolism														0	0.006								0	0		0.005					0.006	0.002
Acyl.chain.remodelling.of.PG														0.008
eNOS.activation						0.034								0				0	0.001		0.001						0.008					0											0
NOSTRIN.mediated.eNOS.trafficking		0.002												0.004				0														0.004							0.056
Regulation.of.pyruvate.dehydrogese.(PDH).complex		0.028												0.057			0.011	0.131	0.01		0.048					0.005				0.046						0.017			0
Citric.acid.cycle.(TCA.cycle)	0.103	0.032			0.001									0.018	0.139		0.038	0.047	0.005		0.079				0.007	0.001				0.105						0.003		0.003	0			0.055
Respiratory.electron.transport		0.019												0.002			0.004	0.085	0		0.001				0	0				0						0.013			0
Synthesis.and.interconversion.of.nucleotide.di-.and.triphosphates					0									0.009	0.031				0.001							0.048										0						0.006
Vitamin.B2.(riboflavin).metabolism														0.004											0.012	0.002		0.011	0.018
Biotin.transport.and.metabolism														0.045										0.058		0.035				0.052	0.152
Branched-chain.amino.acid.catabolism	0.041	0.014			0.001									0.037			0.004	0.249	0.003				0.008													0.026		0.003	0			0.299
CYP2E1.reactions														0						0.003
Ethanol.oxidation														0.008	0.006					0					0.004	0		0	0.004	0	0.007
Formation.of.the.active.cofactor,.UDP-glucurote														0.015									0.001
Glutathione.synthesis.and.recycling														0										0.012		0		0	0.004	0.004	0.002
Aflatoxin.activation.and.detoxification														0.017														0
L13a-mediated.translatiol.silencing.of.Ceruloplasmin.expression			0.007											0.007																										0.006
Intrinsic.Pathway							1	0.55	0.401					0										0	0								0.203											0.005	0.003	0.004
Common.Pathway														0										0	0
Dissolution.of.Fibrin.Clot							0.237		0.027					0.005		0.069					0.036											0.008	0.015											0.01		0.002
Kinesins					0.003									0					0.005																							0.002
Nephrin.interactions											0.01			0.023																																		0.002
Binding.and.entry.of.HIV.virion			0	0							0			0.001	0.214			0	0						0.16	0		0.782	0.895	0.003					0.11					0	0							0
Uncoating.of.the.HIV.Virion			0	0.014							0			0				0	0							0.003				0.023										0	0							0
Minus-strand.D.synthesis			0	0.009							0			0.003				0.001	0							0				0.038										0	0							0
Plus-strand.D.synthesis			0.003								0.001			0.091				0.003	0																					0								0
Membrane.binding.and.targetting.of.GAG.proteins														0.002				0.624																		0.007
Constitutive.Sigling.by.NOTCH1.PEST.Domain.Mutants			0.001	0.012		0								0.142				0.001														0.004								0.022	0.004		0
Downregulation.of.SMAD2/3:SMAD4.transcriptiol.activity								0.007	0.006		0			0.001										0.067												0.002									0.011	0.028		0.001
Formation.of.the.Early.Elongation.Complex		0.002	0	0		0								0			0	0	0		0											0		0.009	0				0.005	0.001	0		0
Formation.of.R.Pol.II.elongation.complex		0.001	0	0		0	0.009							0			0	0	0		0											0		0.006	0				0.004	0.001	0		0	0.054
Cleavage.of.Growing.Transcript.in.the.Termition.Region	0.013	0.007	0	0		0								0			0	0	0		0.002	0.01										0		0.003	0.002			0.005	0.006	0.006	0.001		0
pre-mR.splicing	0.005	0	0	0		0								0.002			0	0	0		0											0			0			0.005	0.008	0.041	0		0
mR.3'-end.processing	0.011	0.006	0	0		0								0			0	0	0		0.003											0		0.009	0			0.006	0.005	0.005	0.002		0
Transport.of.Mature.mR.derived.from.an.Intron-Containing.Transcript	0.011	0.007	0	0		0								0			0.001	0	0		0.002	0.009										0		0.004	0.001			0.008	0.012	0.002	0.001		0
Transport.of.the.SLBP.Dependant.Mature.mR	0.01	0.008	0	0		0								0			0.001	0.002	0		0.003											0		0.003	0.001			0.015	0.019	0.001	0		0
Transport.of.the.SLBP.independent.Mature.mR			0	0		0								0			0	0	0		0.001											0		0.001	0.004					0	0.001		0
Transport.of.Mature.mR.Derived.from.an.Intronless.Transcript	0.015		0	0		0								0			0	0.001	0		0											0		0	0			0.004		0.003	0		0
SLBP.Dependent.Processing.of.Replication-Dependent.Histone.Pre-mRs		0.007	0	0		0								0			0	0.001	0		0.001											0		0.001	0.001				0.015	0.001	0.004		0
SLBP.independent.Processing.of.Histone.Pre-mRs	0.01	0.014	0	0		0								0			0	0	0		0.003	0.008										0		0.001	0.001			0.018	0.007	0.004	0		0
Processing.of.Intronless.Pre-mRs			0	0		0								0			0	0	0		0.003											0		0	0.001					0.004	0		0
Formation.of.the.Editosome	0.01	0.006	0	0		0								0			0	0.001	0		0.002											0		0.004	0.002			0.013	0.004	0	0.001		0
Gluconeogenesis	0.057	0.182			0.004									0.026	0.194			0.165	0.009		0.195				0.002	0.001				0.06	0.763							0.002	0.008			0.029
Formation.of.a.pool.of.free.40S.subunits	0.011	0.008	0	0		0								0			0	0	0		0.002											0		0.003	0			0.008	0.029	0.001	0		0
Translation.initiation.complex.formation			0	0.002		0.01								0.003																					0.008					0.013	0.025		0.011
Ribosomal.scanning.and.start.codon.recognition			0	0.003		0								0			0.004	0.001			0.004											0		0.006	0.002					0	0		0
GTP.hydrolysis.and.joining.of.the.60S.ribosomal.subunit			0	0.002		0.002								0				0	0.021		0.003											0		0.012	0.005					0	0.003		0.001
Glycogen.synthesis														0.018									0.004			0.251
SRP-dependent.cotranslatiol.protein.targeting.to.membrane						0.006								0.03	0.001		0.002				0.003																						0.015
Peptide.chain.elongation			0	0.007		0.003								0				0.001	0.051													0		0.003						0.001	0.005		0
Eukaryotic.Translation.Termition			0.01											0.002																										0.047
Glycogen.breakdown.(glycogenolysis)														0	0.438				0.141							0.028				0.535
Rap1.siglling																	0		0.014	0				0	0		0					0
Ficolins.bind.to.repetitive.carbohydrate.structures.on.the.target.cell.surface		0			0.195	0.002											0	0	0	0				0.011	0	0.032	0		0.003	0.01	0	0					0		0.001			0.003	0.009
Classical.antibody-mediated.complement.activation		0			0.207	0.001											0	0	0	0				0.008	0		0.004		0.004	0.008	0	0					0		0.001			0.004	0.002
Altertive.complement.activation	0	0			0.255	0		0			0				0.01		0	0	0	0.001	0.001		0	0.027	0	0	0.004		0	0	0	0	0.01		0		0	0.003	0			0.006	0.001		0.468			0.108
Activation.of.C3.and.C5		0.002			0.254	0											0	0	0	0				0.013	0		0.002		0.004		0	0					0		0.002			0.007	0.008
Regulation.of.sigling.by.CBL		0.005	0.007	0.004													0	0.001						0.005		0						0.044							0.006	0.02	0.016
BBSome-mediated.cargo-targeting.to.cilium																	0	0	0.01			0		0	0.001
Trafficking.of.myristoylated.proteins.to.the.cilium									0.002		0.022				0.001			0.002						0	0.001	0.007				0.016																0.001		0.005
POU5F1.(OCT4),.SOX2,.NOG.activate.genes.related.to.proliferation		0.001		0.004	0.296	0					0				0.01		0	0	0	0				0	0		0.01				0	0				0.003	0		0.01		0.296	0	0.001					0
Regulation.of.IGF.Activity.by.IGFBP						0				0.004					0.003		0		0.01				0.008	0	0	0.001			0	0.001	0.001	0	0.004										0.065				0.023
Collagen.biosynthesis.and.modifying.enzymes							0.002																0.004	0	0	0.01		0	0.003		0				0.001									0.002
Molecules.associated.with.elastic.fibres						0											0	0						0.007	0.002	0					0.007	0											0
Collagen.degradation																				0.838				0	0.001			0.007	0.028			0.612
NRAGE.sigls.death.through.JNK				0.003	0.001																		0.004	0.001	0.003					0.007						0.164					0.196	0.002
Axol.growth.inhibition.(RHOA.activation)																								0.094	0
Regulated.proteolysis.of.p75NTR																								0	0
NOTCH2.Activation.and.Transmission.of.Sigl.to.the.Nucleus				0.002														0.132	0.15					0.158									0.009			0.347					0
G.alpha.(i).siglling.events		0.002		0.009	0.241	0.001											0	0	0	0				0.012	0		0.002		0.005		0	0					0		0.001		0.513	0.01	0.02
Recognition.and.association.of.D.glycosylase.with.site.containing.an.affected.pyrimidine								0.007																0.003																					0.004
Cleavage.of.the.damaged.pyrimidine								0.008													0.01			0.009																					0.007
Depolymerisation.of.the.Nuclear.Lami																			0.004					0.001
Beta-oxidation.of.pristanoyl-CoA																				0.004				0	0.001	0		0.003	0	0	0.006						0.001
Synthesis.of.bile.acids.and.bile.salts.via.7alpha-hydroxycholesterol																				0.004				0.007	0	0			0	0	0.001						0.007
Recycling.of.bile.acids.and.salts											0													0																								0
Synthesis.of.(16-20)-hydroxyeicosatetraenoic.acids.(HETE)																								0.001				0
Glucagon-like.Peptide-1.(GLP1).regulates.insulin.secretion		0			0.307	0											0	0	0					0.001	0		0		0		0	0					0		0.003			0.005	0.07
PKA.activation.in.glucagon.siglling						0.071											0	0.023	0.172	0				0.014	0		0.003					0											0
Vitamin.C.(ascorbate).metabolism		0			0.02														0.839			0		0.01															0.006			0.006
Platelet.Adhesion.to.exposed.collagen		0.002			0.238	0											0	0	0	0				0.003	0	0.209	0		0.029		0	0				0.01	0		0.007			0.003	0.03
ADP.siglling.through.P2Y.purinoceptor.12		0.004		0.005		0.002											0	0	0	0				0.019	0		0.003		0.017		0	0					0		0.002		0.739		0.015
Thromboxane.siglling.through.TP.receptor		0		0.003	0.144	0.009											0	0	0	0				0.012	0		0.003		0.017		0	0					0		0		0.201	0	0.226
Thrombin.siglling.through.proteise.activated.receptors.(PARs)		0.002		0	0.055	0.007											0	0	0	0				0.003	0	0.035	0.002		0.01		0	0					0		0		0.199	0	0.134
GPVI-mediated.activation.cascade		0			0.252	0											0	0	0	0				0.002	0		0.001				0	0					0		0.004			0.005	0.028
Vpu.mediated.degradation.of.CD4																								0.029	0.004	0.021
Toxicity.of.botulinum.toxin.type.D.(BoNT/D)								0.092																0.001																					0.004
Toxicity.of.botulinum.toxin.type.F.(BoNT/F)								0.081																0																					0.004
Uptake.and.function.of.anthrax.toxins											0.009							0.001						0.047	0.001	0.07		0.002			0.409	0.007																0.024
FGFR1b.ligand.binding.and.activation		0.001			0.551	0											0	0.001	0.001	0				0.002	0	0.057	0.001				0	0					0		0.013			0.005	0.037
FGFR1c.ligand.binding.and.activation		0.005			0.489	0											0	0	0	0				0.002	0	0.055	0.001				0	0					0		0.004			0.002	0.043
FGFR2c.ligand.binding.and.activation		0.007			0.501	0.001											0	0	0	0.001				0.003	0	0.071	0.001				0	0					0		0.007			0.004	0.06
FGFR3b.ligand.binding.and.activation		0.002			0.481	0											0	0.001	0	0				0.003	0	0.062	0.001				0	0					0		0.009			0.003	0.03
FGFR3c.ligand.binding.and.activation		0.006			0.518	0.001											0	0.002	0	0.001				0.003	0		0				0	0					0		0.005			0.002	0.037
FGFR4.ligand.binding.and.activation		0.006			0.513	0.001											0	0.001	0	0				0.004	0		0.002				0	0					0		0.012			0.005	0.047
FGFR1c.and.Klotho.ligand.binding.and.activation		0.008			0.542	0											0	0.001	0.001	0				0.001	0		0.003				0	0					0		0.007			0.007	0.03
Activated.point.mutants.of.FGFR2																	0	0.001	0		0		0.001	0	0			0.012				0.001		0.042	0
Activation.of.the.phototransduction.cascade																								0
Downregulation.of.TGF-beta.receptor.sigling		0.004		0							0								0.009					0											0.002				0.003		0							0
TGF-beta.receptor.sigling.in.EMT.(epithelial.to.mesenchymal.transition)				0		0.004													0					0.005																	0		0.016
WNT.mediated.activation.of.DVL																	0.005				0.007			0.015
binding.of.TCF/LEF:CTNNB1.to.target.gene.promoters																								0.01
Chemokine.receptors.bind.chemokines		0.001		0.005	0.215	0.003											0	0	0	0				0.016	0		0.005		0.006		0	0					0		0		0.477	0.006	0.015
Vasopressin-like.receptors		0			0.077	0.002											0	0	0					0	0		0.003		0		0	0					0		0.001			0.003	0.179
Formyl.peptide.receptors.bind.formyl.peptides.and.many.other.ligands		0		0.004	0.249	0											0	0	0	0				0.016	0	0.065	0.001		0.003		0	0					0		0.001		0.482	0.006	0.016
Relaxin.receptors		0		0.007	0.256	0.001											0	0	0	0				0.007	0		0.001		0		0	0					0		0		0.556	0.004	0.039
Muscarinic.acetylcholine.receptors		0		0.003	0.125	0.003											0	0	0	0				0.003	0	0.05	0.003		0.002		0	0					0		0		0.394	0.002	0.077
Adrenoceptors		0.001		0.001	0.194												0	0	0	0				0.004	0	0.047	0.005		0.004		0	0					0		0.001		0.37	0
Dopamine.receptors		0		0.009	0.223	0.003											0	0	0	0				0.007	0		0		0.001		0	0					0		0.001		0.551	0.007	0.036
Histamine.receptors		0.002		0.006	0.141	0.004											0	0	0	0				0.003	0	0.037	0.001		0.002		0	0					0		0		0.436	0.001	0.11
Serotonin.receptors		0		0.01	0.163	0.003											0	0	0	0.001				0.002	0	0.041	0.002		0.001	0.005	0	0					0		0		0.436	0	0.106
Prostanoid.ligand.receptors		0.004		0.001	0.14	0.008											0	0	0	0.001				0.003	0		0.003		0.003		0	0					0		0.001		0.351	0	0.288
P2Y.receptors		0			0.122	0.003											0	0	0	0				0.006	0	0.043	0.003		0.001	0.005	0	0					0		0			0.002	0.062
Adenosine.P1.receptors		0		0.002	0.235	0.001											0	0	0	0				0.005	0		0.003		0.002		0	0					0		0		0.537	0.004	0.028
Hydroxycarboxylic.acid-binding.receptors		0.003		0.007	0.225	0											0	0	0	0.001				0.011	0		0.003		0.005		0	0					0		0.001		0.48	0.006	0.018
Glucagon-type.ligand.receptors	0.007	0			0.118	0.001											0	0	0					0	0		0		0		0	0					0	0.055	0			0.001	0.213
Class.C/3.(Metabotropic.glutamate/pheromone.receptors)		0		0.006	0.165	0.003											0	0	0	0				0.002	0	0.046	0.001		0.002	0.009	0	0					0		0.001		0.419	0	0.075
Vasopressin.regulates.rel.water.homeostasis.via.Aquaporins		0			0.259	0											0	0.001	0					0.005	0		0		0.005		0	0					0		0.003			0.006	0.075
Orphan.transporters	0.002										0.085						0				0.017			0.038	0.004	0.034												0.001										0.001
CD28.dependent.Vav1.pathway																									0.037		0.078	0.003
Antigen.activates.B.Cell.Receptor.(BCR).leading.to.generation.of.second.messengers				0	0.705	0											0	0.001	0.001						0						0	0.001					0				0.065	0.007	0.214
Endosomal/Vacuolar.pathway	0.002										0.005								0.017						0.638													0.016										0.013
The.NLRP3.inflammasome	0	0.012			0.007													0.007	0						0.945			0.226										0	0			0.063
The.IPAF.inflammasome	0	0.014			0.003						0.01					0.009			0						0.925			0.167										0	0.002			0.052						0.005
The.AIM2.inflammasome	0	0.015			0.003						0.014								0.002						0.911			0.171										0	0			0.047						0.007
Interleukin-1.processing	0	0.018			0.005						0.015								0						0.935			0.175										0	0.001			0.042						0.005
SEMA3A-Plexin.repulsion.sigling.by.inhibiting.Integrin.adhesion																		0.046	0.003						0.01			0.009	0.002	0.005
NCAM1.interactions																									0.01											0.001
Anchoring.fibril.formation																									0.007	0.001		0.014			0.003
ECM.proteoglycans						0											0.006	0.01			0.003		0.004		0.007							0											0.001
Hormone-sensitive.lipase.(HSL)-mediated.triacylglycerol.hydrolysis						0											0	0.001			0.001				0.002																		0
Regulation.of.KIT.sigling		0.01		0															0						0	0				0.001									0.014		0
Rho.GTPase.cycle		0.006		0														0	0.004						0.003	0.027						0					0.003		0.001		0.004
WNT5A-dependent.interlization.of.FZD4																			0.004						0.336
WNT5A-dependent.interlization.of.FZD2,.FZD5.and.ROR2																									0.018
RA.biosynthesis.pathway										0.007															0.994																						0.317
Assembly.of.the.ORC.complex.at.the.origin.of.replication																				0.011					0.01											0.035
Cohesin.Loading.onto.Chromatin					0.099			0.001											0.008						0.008							0.005										0.004			0.004
Synthesis.of.bile.acids.and.bile.salts.via.24-hydroxycholesterol																				0.007					0	0			0	0	0.005
Synthesis.of.bile.acids.and.bile.salts.via.27-hydroxycholesterol																				0					0	0			0	0	0.003						0.001
alpha-linolenic.acid.(ALA).metabolism				0																					0.001	0.001			0	0							0				0.002
Synthesis.of.Prostaglandins.(PG).and.Thromboxanes.(TX)																						0			0.007									0.001
Nicotimide.salvaging																									0.003
Lysine.catabolism	0.072	0.153			0.002										0.191				0.006		0.203				0.005	0.002				0.076						0.004		0.007	0.009			0.032
Regulation.of.ornithine.decarboxylase.(ODC)																			0.01						0.005			0.001
Sterols.are.12-hydroxylated.by.CYP8B1																				0.005					0	0			0	0	0.002						0.002
GRB2:SOS.provides.linkage.to.MAPK.sigling.for.Integrins																				0.007					0.003		0.01
p130Cas.linkage.to.MAPK.sigling.for.integrins																				0.002					0.001		0.001					0
Tie2.Sigling																							0.01		0						0.001
Sigl.regulatory.protein.(SIRP).family.interactions	0															0.003									0.009		0									0.001		0.001
Constitutive.Sigling.by.EGFRvIII		0.006			0.006												0								0.009		0												0.059			0.031
SHC-mediated.cascade																	0.004		0.005						0.001
Sialic.acid.metabolism																									0.003	0
WNT.ligand.biogenesis.and.trafficking							0.007										0.003	0.003	0.002						0.041																			0.005
Activation.of.BAD.and.translocation.to.mitochondria				0.007																					0.004																0.04
Galactose.catabolism					0.002										0.034				0.001							0.015				0.212	0.302					0						0.001
PRPP.biosynthesis					0.001														0.001							0.022										0.002						0.002
Cross-presentation.of.particulate.exogenous.antigens.(phagosomes)	0.003																									0.227											0.005	0.022
IKK.complex.recruitment.mediated.by.RIP1	0.003						0.009								0			0.002	0.088		0					0.008						0.005	0.584					0						0.01
TRIF-mediated.programmed.cell.death															0			0.007			0					0.007	0.005
TRAF3-dependent.IRF.activation.pathway			0																							0.049						0.001								0.005
NF-kB.activation.through.FADD/RIP-1.pathway.mediated.by.caspase-8.and.-10																			0.001		0.007					0.002										0.002
TRAF6.mediated.IRF7.activation		0.4																	0							0.003				0.001	0.007	0				0.011			0.007
Negative.regulators.of.RIG-I/MDA5.sigling		0.001																	0							0.001										0.002			0.004
IRF3.mediated.activation.of.type.1.IFN			0.003																							0.024	0.313	0	0.001	0.001										0.11
Mitochondrial.translation.elongation				0.002					0.003										0							0															0.031					0.003
Mitochondrial.translation.termition									0.007																	0																				0.004
Intraflagellar.transport								0.004	0.004						0.001		0	0	0.008		0					0.001					0.005	0				0.003									0.002	0.02
Sema4D.induced.cell.migration.and.growth-cone.collapse																			0.008							0.019
EPHA-mediated.growth.cone.collapse		0.003			0				0.007		0.001							0	0							0.001						0.005				0.054			0.018			0				0.021		0
EPHB-mediated.forward.sigling											0							0.004	0							0.001																						0.016
Mitochondrial.protein.import				0													0.004		0							0						0.001									0
XBP1(S).activates.chaperone.genes						0					0.001				0											0.004					0.001												0.126					0.434
G-protein.activation	0.003																		0.006							0.01			0.009									0.003
Polo-like.kise.mediated.events			0.016		0			0.009			0.003						0		0	0.012	0	0.023				0.006						0								0.007		0			0.001			0.007
Polymerase.switching.on.the.C-strand.of.the.telomere			0.001		0	0.004		0.005											0							0.008								0.01						0.002		0.004	0		0.002
Activation.of.gene.expression.by.SREBF.(SREBP)			0	0		0			0.018						0			0.002	0							0.024					0						0.006			0	0		0			0.004
Pyrimidine.salvage.reactions																			0.113							0.01										0.01
Cobalamin.(Cbl,.vitamin.B12).transport.and.metabolism	0.014	0.058				0.017									0.008		0.092	0.033	0.004				0.023			0.001												0.005	0.002				0.003
Carnitine.synthesis																			0							0.007
Glyoxylate.metabolism																										0.01
Synthesis.of.GDP-mannose																										0.004					0.001
COPII.(Coat.Protein.2).Mediated.Vesicle.Transport	0.004						0.008		0.01						0			0.002			0.002					0			0.001		0						0.013	0.016						0.009		0.043
+-dependent.glucose.transporters			0.029	0.007																						0.009														0.005	0.008
Trafficking.and.processing.of.endosomal.TLR		0.004																										0	0.002										0.014
IRAK2.mediated.activation.of.TAK1.complex		0.069	0													0.008	0.001	0.011	0.035								0.001	0.198	0.756	0.854		0							0.002	0.059
TRAF6.mediated.induction.of.TAK1.complex	0.148	0.025	0													0.003	0.003	0.004									0.004	0.169				0						0.002	0	0.369
Regulation.of.actin.dymics.for.phagocytic.cup.formation																		0.008	0									0.01									0.026
CRMPs.in.Sema3A.sigling	0.002	0				0.001												0			0.009							0.01						0				0.164	0.138				0.018
Ictivation.of.Cdc42.and.Rac																												0.002
Activation.of.Rac																												0.005
Neurofascin.interactions						0.073																						0.024															0.004
HDMs.demethylate.histones					0		0.004		0.001											0.002								0														0.009		0.078		0.044
PKMTs.methylate.histone.lysines					0		0.001		0.004											0.002	0.625							0		0.008												0		0.009		0.008
DE.modulates.death.siglling																												0.004								0
Synthesis.of.very.long-chain.fatty.acyl-CoAs			0.003												0.009													0.006		0.006	0.003									0.004
Sulfide.oxidation.to.sulfate															0.008						0.004							0.001	0.042	0.06							0.017
Aromatic.amines.can.be.N-hydroxylated.or.N-dealkylated.by.CYP1A2																												0
DSCAM.interactions			0.01																									0.109												0.244
Biosynthesis.of.A2E,.implicated.in.retil.degradation										0.009																		0.004																			0.112
The.retinoid.cycle.in.cones.(daylight.vision)										0.013					0.027													0.007																			0.005
Interaction.between.L1.and.Ankyrins						0.007																							0.002														0.019
G.alpha.(z).siglling.events																													0.005
Synthesis.of.Lipoxins.(LX)																													0.009
Adreline.siglling.through.Alpha-2.adrenergic.receptor																													0.006
Senescence-Associated.Secretory.Phenotype.(SASP)							0.001	0.008									0.025		0.011	0.002	0.345								0.013			0.061												0.173	0.077
Entry.of.Influenza.Virion.into.Host.Cell.via.Endocytosis																											0.006		0.008
Presyptic.function.of.Kaite.receptors																													0.002
Spry.regulation.of.FGF.sigling		0	0	0		0.003																							0.033						0.007				0.004	0	0		0.002
Sigling.by.FGFR1.fusion.mutants																	0	0.005	0.004										0.008							0.001
Hyaluron.uptake.and.degradation									0.014																					0.014	0.021															0.007
HS-GAG.degradation								0.001	0.001																					0	0.004														0.001	0.016
Condensation.of.Prophase.Chromosomes					0.001		0.005			0.004									0.018	0										0												0		0.006			0.038
Cholesterol.biosynthesis			0.004	0														0	0											0.012	0									0	0
Proline.catabolism																														0.01	0.004
Urea.cycle											0.077																			0.538	0.218																	0.01
Synthesis.of.Dolichyl-phosphate			0.014	0.002														0	0											0.058	0.013									0.009	0.001
R.Polymerase.I.Transcription.Termition					0.003		0.001		0.009								0.001		0	0.003										0.009												0.135		0.006		0.034
Antigen.processing:.Ubiquitition.&.Proteasome.degradation	0.002	0.001							0.002						0.004		0.012		0												0.007							0.013	0							0.007
Antigen.Presentation:.Folding,.assembly.and.peptide.loading.of.class.I.MHC	0	0.007		0				0.002	0.006		0				0				0.006												0							0	0.003		0.002				0	0.006		0
TAK1.activates.NFkB.by.phosphorylation.and.activation.of.IKKs.complex											0.009				0.101	0.005			0.103																													0.001
Dopamine.Neurotransmitter.Release.Cycle					0										0.008				0.002				0																			0.009
VxPx.cargo-targeting.to.cilium							0.007		0.006						0		0	0	0		0													0.006										0.01		0.012
DCC.mediated.attractive.sigling															0.001				0.003		0.364
Synthesis.of.glycosylphosphatidylinositol.(GPI)	0	0.001									0.009				0.063	0.001																						0.174	0.139									0.189
Insulin.processing															0		0.002
Insulin.receptor.recycling		0.048													0.034		0		0		0.001																		0.005
Sigling.by.BMP						0									0.006			0																	0.072								0.003
Transcriptiol..activation.of..cell.cycle.inhibitor.p21					0.002	0									0.005		0.001	0	0		0											0.001										0.004	0
SCF(Skp2)-mediated.degradation.of.p27/p21					0.001	0									0.005		0.002	0	0		0											0.004										0.001	0
Recruitment.of.NuMA.to.mitotic.centrosomes								0.001							0.003		0														0.005														0.004
Golgi.Cistere.Pericentriolar.Stack.Reorganization															0.006		0.002	0.01	0								0.004				0
Coenzyme.A.biosynthesis															0.221		0.07														0.067
Oxygen-dependent.proline.hydroxylation.of.Hypoxia-inducible.Factor.Alpha		0.001													0.013																					0			0.005
Synthesis.of.UDP-N-acetyl-glucosamine															0.009																0.02
Beta-catenin.phosphorylation.cascade				0.02	0										0		0	0.002	0								0.005														0.001	0
degradation.of.AXIN						0.022					0.006				0.014		0	0.001			0																						0.01					0.004
Norepinephrine.Neurotransmitter.Release.Cycle					0										0.005				0				0													0.069						0.009
+/Cl-.dependent.neurotransmitter.transporters															0.007																0.004
Zinc.efflux.and.compartmentalization.by.the.SLC30.family															0
Serotonin.Neurotransmitter.Release.Cycle					0										0.01				0.002				0													0.067						0.011
Small.interfering.R.(siR).biogenesis															0.01
Post-transcriptiol.silencing.by.small.Rs															0.003		0	0.003
MHC.class.II.antigen.presentation	0	0			0		0.005			0.014								0.001	0								0				0.12			0.009			0	0	0			0		0.012			0.005
Activation.of.IRF3/IRF7.mediated.by.TBK1/IKK.epsilon	0.006	0.039					0.004											0			0.008										0.002	0.001	0.581					0	0.003					0.006
Interleukin.receptor.SHC.sigling		0.009															0	0.009	0												0.001								0.005
Recycling.pathway.of.L1																			0												0.002			0.001
Transcriptiol.regulation.of.white.adipocyte.differentiation		0.019									0.418					0.603															0.005						0.01		0									0.004
Lysosome.Vesicle.Biogenesis	0	0.004			0.004													0.02													0.004							0.001	0.001			0
IRS.activation																	0		0				0.073								0.013
NGF.processing																	0.004		0.001			0.343	0.141								0.013			0.357
TRKA.activation.by.NGF																	0.01		0				0.139								0.016
G.beta:gamma.siglling.through.PI3Kgamma																			0.005		0.006										0.131	0.001
Pyrimidine.catabolism																															0.263
GP1b-IX-V.activation.siglling																	0.008	0.014	0.001				0.269								0.019
Type.I.hemidesmosome.assembly					0	0.025		0.02																							0.001						0.005					0.002	0.009		0.002
RAF.activation																	0.053		0.001												0.017
Adenylate.cyclase.inhibitory.pathway																		0													0.008
Organic.cation.transport					0.011																										0.005											0.003
Transcriptiol.regulation.by.small.Rs						0.001																									0.052												0.008
SMAC.binds.to.IAPs				0		0.003											0	0.002			0.005						0.002					0.001									0.307		0.697
SMAC-mediated.dissociation.of.IAP:caspase.complexes				0.001		0.006											0.001	0.006			0.009											0									0.065		0.428
Activation.of.D.fragmentation.factor						0.008																																					0.064
CTLA4.inhibitory.sigling						0.006																																					0.039
NrCAM.interactions						0																																					0.008
CDO.in.myogenesis						0.023											0.006						0.041												0								0.009
S6K1.siglling						0.007					0.004												0.01																				0.038					0.031
DARPP-32.events						0.113		0.01									0	0.002			0											0.002											0.01		0.242
ATM.mediated.phosphorylation.of.repair.proteins					0	0											0	0.001			0											0.001										0	0
Repair.synthesis.of.patch.~27-30.bases.long..by.D.polymerase						0.009													0.003															0.01									0.016
Formation.of.transcription-coupled.NER.(TC-NER).repair.complex						0.003	0.024												0																								0.017	0.009
Dual.incision.reaction.in.TC-NER				0.02		0.009													0.001																						0.01		0.009
Mismatch.repair.(MMR).directed.by.MSH2:MSH6.(MutSalpha)					0.001	0											0		0.009	0.094	0											0.004		0								0	0
Mismatch.repair.(MMR).directed.by.MSH2:MSH3.(MutSbeta)						0.001				0.1							0		0.011													0.001		0.001									0				0.006
Removal.of.the.Flap.Intermediate					0.004	0.005													0.002															0								0.007	0.003
Amplification..of.sigl.from.uttached..kinetochores.via.a.MAD2..inhibitory.sigl	0.004				0	0.01					0.008						0	0.001	0	0	0	0.017										0		0		0		0.002				0	0.084					0.002
Ictivation.of.APC/C.via.direct.inhibition.of.the.APC/C.complex	0.002				0.001	0.006					0.025						0	0.001	0	0	0											0		0		0.001		0.007				0	0.03					0.006
G2.Phase						0.004																																					0.001
Activation.of.NIMA.Kises.NEK9,.NEK6,.NEK7					0.001	0.001										0.004	0	0			0											0										0	0.002
Removal.of.the.Flap.Intermediate.from.the.C-strand					0.003	0.001													0.007															0.003								0.009	0.002
Sphingolipid.de.novo.biosynthesis				0		0					0.009										0																				0		0.045					0.014
Basigin.interactions				0.001	0.002	0.597												0.001			0.001																				0.088	0.114	0.005
Tight.junction.interactions						0.021												0.002	0.004															0.177									0.008
Oncogene.Induced.Senescence			0.003	0.005		0.005				0.014								0.056	0.507								0.242					0.001				0.001				0.461	0.051		0.345				0.006
Formation.of.the.HIV-1.Early.Elongation.Complex		0.003			0.001	0.001			0.001								0		0																0.009		0		0.004			0.001	0			0.007
Formation.of.HIV-1.elongation.complex.containing.HIV-1.Tat		0.003			0.003	0.002	0.003		0.002								0		0																		0.002		0.015			0.018	0	0.067		0.008
Formation.of.HIV.elongation.complex.in.the.absence.of.HIV.Tat		0.003			0.005	0.002	0.002		0.004								0	0.009	0																		0.001		0.006			0.008	0	0.021		0.003
Uncoating.of.the.Influenza.Virion						0.049																					0.006																0.009
PKA.activation						0.006				0.001							0	0.002			0.005																						0.007				0.006
Sigling.by.FGFR1.amplification.mutants						0.008																												0.004									0.038
Constitutive.PI3K/AKT.Sigling.in.Cancer						0.019												0.018	0.008																								0
NOTCH1.Intracellular.Domain.Regulates.Transcription			0.003		0.001	0											0.008	0	0		0						0.007					0		0.008						0.007		0.002	0
Constitutive.Sigling.by.NOTCH1.HD+PEST.Domain.Mutants			0.001			0.002												0.002														0.003	0.038							0.009			0.002
SMAD2/SMAD3:SMAD4.heterotrimer.regulates.transcription						0		0.075			0						0	0.037	0		0.017											0.001			0.009	0.002							0		0.006			0
degradation.of.DVL						0.011															0.041														0.01								0
negative.regulation.of.TCF-dependent.sigling.by.DVL-interacting.proteins						0.006															0.007																						0.141
R.Polymerase.I.Promoter.Opening		0.025				0.011	0.026										0		0.007																				0.005				0.002	0.008
R.Polymerase.I.Transcription.Initiation		0.037		0.008		0.038											0	0.032	0.001													0.003							0.009		0		0.003
R.Polymerase.II.Pre-transcription.Events	0.01	0	0	0		0	0.005		0.007								0	0	0		0											0			0		0.008	0.005	0	0.008	0		0	0.033		0.041
R.Polymerase.II.Transcription.Pre-Initiation.And.Promoter.Opening		0		0	0.005	0	0.001		0.008								0	0.01	0		0														0		0		0		0	0.004	0	0.003		0.015
R.Polymerase.II.Transcription.Initiation		0	0.005	0	0	0	0		0.003								0	0.071	0		0														0		0.009		0	0.044	0	0.008	0	0		0.005
R.Polymerase.II.Promoter.Escape		0	0.001	0	0	0	0.001		0.006								0	0.031	0		0														0				0	0.04	0.002	0.011	0	0.006		0.02
R.Pol.II.CTD.phosphorylation.and.interaction.with.CE		0	0	0	0.004	0	0.006										0	0.001	0		0														0				0	0.058	0.002	0.009	0	0.019
mR.Capping		0	0	0		0	0.005										0	0.001	0		0											0.002			0				0	0.015	0.001		0	0.026
U12.Dependent.Splicing				0		0													0.005													0.008									0.011		0
Nonsense.Mediated.Decay.(NMD).enhanced.by.the.Exon.Junction.Complex.(EJC)						0.03											0.009				0.003																						0.01
MicroR.(miR).biogenesis						0.003																																					0.004
NoRC.negatively.regulates.rR.expression					0.001	0.653	0.005		0.009								0		0	0.006																						0.127	0.006	0.005		0.033
FasL/.CD95L.sigling				0.001	0.812	0											0	0.006	0		0.001											0									0.245	0.008	0.388
TRAIL..sigling		0.03		0	0.754	0											0	0.002	0		0.001											0							0.002		0.264	0.005	0.364
Activation.of.RAS.in.B.cells																	0.017		0
activated.TAK1.mediates.p38.MAPK.activation		0.083	0														0.001	0.023									0									0.003			0.003	0.002
NOD1/2.Sigling.Pathway					0.003			0.003			0					0.002	0.002		0.001	0.013												0.003				0.042						0.002			0.008			0
Interleukin-7.sigling		0.003	0								0.02						0.001	0.009	0															0					0.008	0.002								0.01
Anchoring.of.the.basal.body.to.the.plasma.membrane																	0	0	0	0.005																	0.01
HATs.acetylate.histones					0				0.01	0							0.97		0.008																							0.042				0.165	0.02
Prefoldin.mediated.transfer.of.substrate..to.CCT/TriC																	0.002	0.001
Formation.of.tubulin.folding.intermediates.by.CCT/TriC																	0	0.002
Post-chaperonin.tubulin.folding.pathway																	0.001	0.001
Synthesis.of.diphthamide-EEF2	0.008				0												0.002		0.003													0						0.048				0.002
Golgi.Associated.Vesicle.Biogenesis		0.005			0.022												0	0.003	0																				0.004			0.005
SHC.activation																	0		0
p38MAPK.events																	0.006										0.009
Retrograde.neurotrophin.siglling																	0
Sigling.by.Hippo																	0.155		0.004	0.002			0.005				0.007								0.007
D.Damage.Recognition.in.GG-NER																	0.001		0																0.032	0.005
Formation.of.incision.complex.in.GG-NER				0.042													0		0		0.007																				0.004
Ubiquitin.Mediated.Degradation.of.Phosphorylated.Cdc25A			0.042		0			0.001			0.004						0		0	0	0	0.002										0		0	0.01					0.01		0			0.001			0.013
Chk1/Chk2(Cds1).mediated.ictivation.of.Cyclin.B:Cdk1.complex			0.039		0		0.223	0.003			0.009						0		0	0	0	0.061										0		0		0.004				0.01		0		0.009	0			0.011
G2/M.D.replication.checkpoint			0.032		0		0.16	0.001			0.009						0		0	0	0	0.018										0		0		0.008				0.004		0		0.007	0			0.018
Regulation.of.PLK1.Activity.at.G2/M.Transition					0.001												0.083	0.007	0	0.34																						0.001
Loss.of.Nlp.from.mitotic.centrosomes					0.081												0.001	0	0.001																							0.006
MASTL.Facilitates.Mitotic.Progression					0												0.003																									0.003
Separation.of.Sister.Chromatids					0.008												0	0.007	0		0											0		0		0.005						0.018
Phosphorylation.of.Emi1								0.004									0	0.003	0		0											0		0											0.006
SCF-beta-TrCP.mediated.degradation.of.Emi1								0.012									0	0	0		0											0		0.003											0.003
Cdc20:Phospho-APC/C.mediated.degradation.of.Cyclin.A	0.002				0						0.023						0	0.003	0	0	0											0		0		0		0.009				0.002						0.009
APC/C:Cdc20.mediated.degradation.of.Cyclin.B					0.007												0	0.004	0	0.005	0											0		0		0.002						0.02
APC/C:Cdc20.mediated.degradation.of.Securin																	0	0.003	0	0.008	0											0		0		0.001
Conversion.from.APC/C:Cdc20.to.APC/C:Cdh1.in.late.aphase																	0	0.01	0	0.01	0											0		0		0.005
APC/C:Cdh1.mediated.degradation.of.Cdc20.and.other.APC/C:Cdh1.targeted.proteins.in.late.mitosis/early.G1																	0	0.013	0		0											0		0		0.002
Autodegradation.of.Cdh1.by.Cdh1:APC/C																	0.001		0.005		0.001											0.001		0.001		0.007
PKA-mediated.phosphorylation.of.key.metabolic.factors										0.005							0	0.004					0.016																								0.043
AMPK.inhibits.chREBP.transcriptiol.activation.activity																	0.002	0.011
Formation.of.ATP.by.chemiosmotic.coupling					0.001												0.014		0.005																							0.007
Cysteine.formation.from.homocysteine	0.001																0.008																					0.004
Formation.of.Senescence-Associated.Heterochromatin.Foci.(SAHF)																	0	0.008														0.002		0.001
HIV.Transcription.Initiation		0.001					0.005		0.078								0		0																0.005				0.001					0.003		0.01
R.Polymerase.II.HIV.Promoter.Escape		0.005					0.005										0		0.002																0.005				0.003					0.003
Abortive.elongation.of.HIV-1.transcript.in.the.absence.of.Tat									0.003								0		0.005																		0.008									0.014
Tat-mediated.HIV.elongation.arrest.and.recovery		0.009							0.002								0																				0.006		0.019							0.005
Pausing.and.recovery.of.Tat-mediated.HIV.elongation									0.006								0																				0.008									0.005
Uptake.and.function.of.diphtheria.toxin	0.008				0.004		0.003		0.061							0.004	0	0.007				0										0			0.03			0.014				0.095		0.005		0.009
EGFR.downregulation		0	0.003														0		0.001													0.005							0.002	0.007
Constitutive.Sigling.by.Ligand-Responsive.EGFR.Cancer.Variants		0															0		0.008								0.004					0.007							0.001
regulation.of.FZD.by.ubiquitition				0.004													0.005					0.081											0.209								0.079
Amino.acid.transport.across.the.plasma.membrane										0.002							0.01				0																										0.011
R.Polymerase.III.Abortive.And.Retractive.Initiation							0.01										0.004	0.007	0													0												0.009
R.Polymerase.III.Transcription.Initiation.From.Type.1.Promoter							0.009										0.005		0.002													0												0.06
R.Polymerase.III.Transcription.Initiation.From.Type.3.Promoter																	0	0.002	0.003													0
Phosphorylation.of.CD3.and.TCR.zeta.chains									0.005		0							0	0.001								0					0.002		0.003												0.001		0.012
Translocation.of.ZAP-70.to.Immunological.sypse									0.007		0.009							0.002	0.002								0					0		0.007												0.006		0.03
Generation.of.second.messenger.molecules									0.016									0.001	0													0		0.007												0.001
Immunoregulatory.interactions.between.a.Lymphoid.and.a.non-Lymphoid.cell	0								0.006		0					0.172		0.008	0								0.044											0								0.005		0
JNK.(c-Jun.kises).phosphorylation.and..activation.mediated.by.activated.human.TAK1		0.657																0.357	0.097													0.009							0.006
FCGR.activation		0.004									0.003							0	0													0.02					0.002		0.019									0.001
Interleukin-1.sigling	0.003	0.01			0.001						0.034					0.001		0.009	0																			0	0.001			0.005						0
IP3.and.IP4.transport.between.cytosol.and.nucleus																		0.004
Synthesis.of.IPs.in.the.nucleus																		0.004
IPs.transport.between.nucleus.and.cytosol																		0.007
Synthesis.of.pyrophosphates.in.the.cytosol																		0.006
IP6.and.IP7.transport.between.cytosol.and.nucleus																		0.004
IPs.transport.between.ER.lumen.and.nucleus																		0.006
IPs.transport.between.nucleus.and.ER.lumen																		0.009
G.alpha.(12/13).siglling.events					0.001													0.001	0													0					0.084					0.006
Adenylate.cyclase.activating.pathway																		0.003
Nuclear.Pore.Complex.(NPC).Disassembly					0			0.003										0.01	0.204	0.01	0.001																					0			0.015
Reversible.hydration.of.carbon.dioxide																		0.001			0.006
Nef.mediated.downregulation.of.MHC.class.I.complex.cell.surface.expression	0.008	0.026		0.012					0.003									0.003	0		0.012																	0.001	0.01		0.005					0.003
RAF.phosphorylates.MEK																		0.145	0.016			0.037	0.269
Sodium/Proton.exchangers																		0.006
CS/DS.degradation																					0.002		0.01									0.001
Processing.of.D.double-strand.break.ends					0.001														0.001		0.003													0.006								0.1
Creatine.metabolism					0.004																0.004																					0.011
Negative.regulation.of.the.PI3K/AKT.network																			0		0.002											0.001
Release.of.Hh-Np.from.the.secreting.cell																					0
Transferrin.endocytosis.and.recycling																			0.002		0.039		0.009
Butyrate.Response.Factor.1.(BRF1).destabilizes.mR			0						0.008										0		0.012																			0						0.486
Downstream.TCR.sigling									0.041										0	0.205												0														0.004
CD28.dependent.PI3K/Akt.sigling									0.064							0.005			0	0.239												0.001														0.006
Gamma-carboxylation.of.protein.precursors																																0.002
Transport.of.gamma-carboxylated.protein.precursors.from.the.endoplasmic.reticulum.to.the.Golgi.apparatus																																0.001
Removal.of.aminotermil.propeptides.from.gamma-carboxylated.proteins																																0.005
Crosslinking.of.collagen.fibrils																																0			0.008
VEGFR2.mediated.vascular.permeability																			0													0.001
Metabolism.of.folate.and.pterines																																0.032
R.Polymerase.III.Transcription.Initiation.From.Type.2.Promoter																			0.002													0
R.Polymerase.III.Chain.Elongation																			0.008													0
R.Polymerase.III.Transcription.Termition																			0.009													0
ER-Phagosome.pathway	0.002								0.01										0.02																			0.01								0.027
IRAK1.recruits.IKK.complex.upon.TLR7/8.or.9.stimulation																			0.009
TRAF6.mediated.IRF7.activation.in.TLR7/8.or.9.sigling																			0.008
FCERI.mediated.NF-kB.activation											0.003								0.005	0.002														0														0.005
Sigl.transduction.by.L1																			0.004
EPH-ephrin.mediated.repulsion.of.cells		0.025									0.004								0																				0.006									0.025
O-glycosylation.of.TSR.domain-containing.proteins							0.01												0.007																									0.023
SUMO.is.transferred.from.E1.to.E2.(UBE2I,.UBC9)	0.001							0.004											0.578																			0.537							0.634
Sigling.by.NOTCH4																			0			0.089
Assembly.of.the.RAD51-ssD.nucleoprotein.complex					0.009														0.003																							0.039
Dual.incision.reaction.in.GG-NER																			0
Repair.synthesis.for.gap-filling.by.D.polymerase.in.TC-NER																			0.003
CDT1.association.with.the.CDC6:ORC:origin.complex																			0.01
Orc1.removal.from.chromatin																			0.102																	0.001
Unwinding.of.D																			0.012
Association.of.licensing.factors.with.the.pre-replicative.complex								0.013											0.005																										0.009
G0.and.Early.G1																			0.002	0.24							0.373
Establishment.of.Sister.Chromatid.Cohesion					0			0											0																		0.003					0.001			0
Cyclin.B2.mediated.events																			0.003
Clearance.of.Nuclear.Envelope.Membranes.from.Chromatin																			0.029
Resolution.of.Sister.Chromatid.Cohesion					0			0											0																		0.004					0			0
APC-Cdc20.mediated.degradation.of.Nek2A																			0.007	0.006														0		0.012
Deposition.of.new.CENPA-containing.nucleosomes.at.the.centromere					0					0									0.004																							0					0
Meiotic.sypsis					0.004					0									0.002																		0.002					0.019					0.003
Purine.ribonucleoside.monophosphate.biosynthesis					0														0.002																	0.004						0.002
Purine.salvage					0														0																	0.004						0.028
Pyrimidine.biosynthesis			0.051		0.01														0.126																					0.008		0.042
Catecholamine.biosynthesis					0														0.004				0													0.072						0.039
Heme.biosynthesis							0.008		0.005										0.111																									0.126		0.015
Cytosolic.iron-sulfur.cluster.assembly																			0
Platelet.degranulation		0.026																	0.004																				0.008
Integration.of.viral.D.into.host.genomic.D																			0.002
Autointegration.results.in.viral.D.circles																			0.006
Budding.and.maturation.of.HIV.virion																			0.029
APOBEC3G.mediated.resistance.to.HIV-1.infection			0.008								0.002								0.002																					0.007								0.008
Nef.Mediated.CD4.Down-regulation																			0.019
ERK1.activation								0.004											0.124			0.016	0.037																						0.02
ERK2.activation								0.006											0.21																										0.024
Zinc.influx.into.cells.by.the.SLC39.gene.family																			0.009
Cytosolic.tR.aminoacylation	0.006																		0.007																			0.008
Deadenylation.of.mR																			0.001
mR.decay.by.5'.to.3'.exoribonuclease																			0.004
Regulation.by.c-FLIP	0.008				0.01														0																			0.007				0.011
VEGF.binds.to.VEGFR.leading.to.receptor.dimerization																																		0.008
Autodegradation.of.the.E3.ubiquitin.ligase.COP1																																		0.059
Sigling.by.activated.point.mutants.of.FGFR1										0.002																								0.019													0.001
Lysosphingolipid.and.LPA.receptors																																		0.008
Transport.of.fatty.acids																																		0.008
snRNP.Assembly								0.011																										0.012											0.01
Role.of.Abl.in.Robo-Slit.sigling																																			0.003
Purine.catabolism																																			0.003
Regulation.of.Glucokise.by.Glucokise.Regulatory.Protein																																			0.012
AUF1.(hnRNP.D0).destabilizes.mR								0.022																											0.002										0.01
Translocation.of.GLUT4.to.the.plasma.membrane																																				0.004
Activation.of.PKB																																				0.01
p75NTR.negatively.regulates.cell.cycle.via.SC1																																				0.052
Ubiquitin-dependent.degradation.of.Cyclin.D1			0.007																								0.004									0.007				0.005
Regulation.of.gene.expression.by.Hypoxia-inducible.Factor																																				0.001
Phagosomal.maturation.(early.endosomal.stage)																																				0.008
Striated.Muscle.Contraction																																	0.005				0.025
Linoleic.acid.(LA).metabolism				0.004																																	0.001				0.005
Abacavir.transmembrane.transport																																					0.014
ABCA.transporters.in.lipid.homeostasis																																					0.121
Sodium/Calcium.exchangers																																					0.003
Histidine.catabolism							0.001		0.001																																			0.001		0.001
disassembly.of.the.destruction.complex.and.recruitment.of.AXIN.to.the.membrane							0.006			0.005																	0.003																	0.529			0.539
Ion.transport.by.P-type.ATPases							0.005																																					0.005
Regulation.of.IF.sigling								0.002		0.003																																			0.063		0.04
Olfactory.Sigling.Pathway								0																																					0
Regulation.of.the.Fanconi.anemia.pathway			0.005					0.004																																0.033					0.073
Miscellaneous.substrates					0.006			0.009																																		0.008			0.005
Viral.RNP.Complexes.in.the.Host.Cell.Nucleus								0.001																																					0.002
Transport.of.nucleosides.and.free.purine.and.pyrimidine.bases.across.the.plasma.membrane								0.003																																					0.011
Role.of.DCC.in.regulating.apoptosis		0.144						0.001																															0.008						0.011
PD-1.sigling									0.003																		0																			0.005
Role.of.second.messengers.in.netrin-1.sigling									0.344																																					0.007
RMTs.methylate.histone.arginines			0.009		0				0.006																															0.042		0.01				0.177
ER.Quality.Control.Compartment.(ERQC)					0				0.001																																	0.005				0.022
N-Glycan.antene.elongation									0.005																																					0.005
Sodium-coupled.sulphate,.di-.and.tri-carboxylate.transporters									0.012																								0.002													0.01
Packaging.Of.Telomere.Ends										0																																					0.029
NEP/NS2.Interacts.with.the.Cellular.Export.Machinery																						0
PIWI-interacting.R.(piR).biogenesis																						0.001											0.007
CHL1.interactions											0.01																						0.004															0.089
Regulation.of.gene.expression.in.late.stage.(branching.morphogenesis).pancreatic.bud.precursor.cells																																	0.318
Regulation.of.sigling.by.NODAL																																	0.027
CREB.phosphorylation.through.the.activation.of.Adenylate.Cyclase																																	0.007
AKT.phosphorylates.targets.in.the.nucleus																																	0.01
Tachykinin.receptors.bind.tachykinins											0.045																						0.006															0.004
Glutamate.Neurotransmitter.Release.Cycle					0.001																		0																			0.006
Acetylcholine.Neurotransmitter.Release.Cycle					0																		0																			0.028
GLI3.is.processed.to.GLI3R.by.the.proteasome																							0.003
Glucocorticoid.biosynthesis																							0.01
Mineralocorticoid.biosynthesis																							0.003
Androgen.biosynthesis																							0.007
Astrocytic.Glutamate-Glutamine.Uptake.And.Metabolism					0.001															0.025			0																			0.006
Serotonin.and.melatonin.biosynthesis					0.009																		0																			0.303
Highly.calcium.permeable.postsyptic.nicotinic.acetylcholine.receptors																							0.01
Depolarization.of.the.Presyptic.Termil.Triggers.the.Opening.of.Calcium.Channels		0.152			0.006																		0.001																0.006			0.009
YAP1-.and.WWTR1.(TAZ)-stimulated.gene.expression																							0.009
Ephrin.sigling		0.012			0.01																																		0.007			0.076
HDACs.deacetylate.histones		0.756			0.008																						0.004												0.008			0.039
ATF6-alpha.activates.chaperone.genes					0.006																																					0.49
vRNP.Assembly					0.003																																					0.017
Apoptotic.cleavage.of.cell.adhesion..proteins			0																								0													0.005
Sperm.Motility.And.Taxes																											0.168
Disinhibition.of.SRE.formation																											0
Fusion.of.the.Influenza.Virion.to.the.Host.Cell.Endosome																											0.002
repression.of.WNT.target.genes																											0
deactivation.of.the.beta-catenin.transactivating.complex																											0.001
KSRP.destabilizes.mR																											0.004
Attachment.of.GPI.anchor.to.uPAR	0	0									0.006					0.001																						0.011	0.008									0.017
SUMO.is.proteolytically.processed	0																																					0.096
SUMO.is.conjugated.to.E1.(UBA2:SAE1)	0.004																																					0.139
Scavenging.of.heme.from.plasma	0.08																																					0.002
Heme.degradation	0.012																																					0.006
Mtb.iron.assimilation.by.chelation	0.002	0.001																																				0	0.001
Synthesis.of.dolichyl-phosphate.mannose	0.001	0									0.01					0.001																						0.314	0.295									0.26
IRF3-mediated.induction.of.type.I.IFN		0.076	0.002													0.862																							0.007	0.032
Regulation.of.IFNG.sigling		0																																					0
Keratan.sulfate.degradation				0.003																																					0.001
Glycoprotein.hormones				0.008																																					0.3
Ubiquinol.biosynthesis				0.003																																					0.089
AKT.phosphorylates.targets.in.the.cytosol				0.007																																					0.044
Activation.of.NF-kappaB.in.B.cells											0.01					0.008				0.486																												0.034
Molybdenum.cofactor.biosynthesis																				0.001
Amyloids																				0.002
Bicarbote.transporters																0.019
Processing.of.D.ends.prior.to.end.rejoining											0.006																																					0.002
Methylation											0.491																																					0.01
Transport.of.organic.anions											0																																					0.031
[truncated: 25 more columns]
