# Supplementary material for: High-level integration of murine intestinal transcriptomics data highlights the importance of the complement system in mucosal homeostasis
Source: BMC Genomics. 2019 Dec 30;20:1028. doi: 10.1186/s12864-019-6390-x (PMC6937694; doi:10.1186/s12864-019-6390-x)
Supplement: Supplementary file 3 — Additional file 3: Table S3. Differential expression of genes in “Regulation of Complement Cascade” pathway. This table contains the differential gene expression values of 24 genes in 17 experimental conditions. The differential values were obtained with a T test of the experimental condition vs the control in that experiment. [file 12864_2019_6390_MOESM3_ESM.xlsx]

## Sheet: Sheet1
	C2	C3	C4A	C4B	C4B_2	C4BPB	C4BPA	C5	C6	C7	C8A	C8G	C8B	C9	CFB	CFH	CFI	CFHR3	CD46	CD55	CD59	PROS1	CR1	VTN
Diet.Fat.20.Proximal.SI	1.88	1.73	1.21	1.21	1.21	2.26	2.26	2.9	2.9	2.9	0.9	0.9	0.9	2	1.88	-0.21	1.68	-0.21	-0.52	1.84	1.68	2.26	-0.52	1.21
Diet.Fat.20.Distal.SI	0.43	1.39	1.79	1.79	1.79	-0.62	-0.62	0.74	0.74	0.74	0.67	0.67	0.67	-1.3	0.43	1.22	0.6	1.22	-0.56	1.53	-0.42	-0.62	-0.56	0.78
Diet.Fat.30.Proximal.SI	3.7	2.04	0.01	0.01	0.01	3.32	3.32	2.48	2.48	2.48	2.93	2.93	2.93	3.52	3.7	2.22	0.51	2.22	-0.67	-0.82	5.35	3.32	-0.67	0.05
Diet.Fat.45.Proximal.SI	8.1	0.97	-0.56	-0.56	-0.56	3.4	3.4	-0.99	-0.99	-0.99	3.53	3.53	3.53	2.58	8.1	2.8	-1.85	2.8	-0.47	-0.34	1.99	3.4	-0.47	-0.06
Diet.Fat.45.Middle.SI	7.51	1.01	-0.62	-0.62	-0.62	4.19	4.19	-0.31	-0.31	-0.31	4.57	4.57	4.57	3.29	7.51	-1.91	0.39	-1.91	-0.51	1.99	3.54	4.19	-0.51	-0.47
Diet.Fiber.AX.C	8.74	6.97	-0.15	-0.15	-0.15	1.74	1.74	2.22	2.22	2.22	-0.73	-0.73	-0.73	2.62	8.74	2.25	0.59	2.25	-1.6	2.32	2.28	1.74	-1.6	2.77
Diet.Fiber.IN.C	-0.15	-0.09	-0.06	-0.06	-0.06	2.06	2.06	-1.3	-1.3	-1.3	-0.1	-0.1	-0.1	-0.98	-0.15	1.94	0.15	1.94	-2.36	1.12	-0.49	2.06	-2.36	2.69
Diet.Add.Quercetin.I.SI	3.84	3.72	0	0	0	0.19	0.19	1.92	1.92	1.92	-0.59	-0.59	-0.59	-0.69	3.84	3.71	-1.8	3.71	-3.12	-2.08	-1.34	0.19	-3.12	0.62
Diet.Add.PparAgonist.SI	8.41	5.61	0	0	0	-2.33	-2.33	1.23	1.23	1.23	-0.07	-0.07	-0.07	-0.71	8.41	2.38	2.85	2.38	2.05	-3.55	1	-2.33	2.05	1.38
Diet.Add.Probio.BALBc.SI	2.26	0	-3.84	-3.84	-3.84	0	0	-1.21	-1.21	-1.21	0.43	0.43	0.43	-0.97	2.26	0	-3.84	0	0	-3.84	-0.57	0	0	1.7
Diet.Add.Probio.BALBc.C	3.21	0	1.64	1.64	1.64	0	0	1.66	1.66	1.66	-0.09	-0.09	-0.09	0.28	3.21	0	1.64	0	0	1.64	0.83	0	0	0.26
Drug.HerbalDrug.SI	2.31	1.61	3.03	3.03	3.03	2.62	2.62	0.54	0.54	0.54	0.92	0.92	0.92	-1.87	2.31	3.81	2.94	3.81	-0.6	2.06	2.23	2.62	-0.6	3.08
Drug.Penicillin.SI	2.55	-1.34	0	0	0	0.28	0.28	1.61	1.61	1.61	-1.24	-1.24	-1.24	1.6	2.55	-1.6	-4.32	-1.6	1.56	1.05	1.64	0.28	1.56	0.82
Drug.Herbal.SPF.C	2.18	1.54	-1.66	-1.66	-1.66	-1.93	-1.93	1.08	1.08	1.08	0.2	0.2	0.2	-0.26	2.18	2.61	1.03	2.61	-0.26	0.97	-0.33	-1.93	-0.26	-0.61
IC.STyph.4day.SB1117.C	20.35	16.27	7.67	7.67	7.67	-3.49	-3.49	1.18	1.18	1.18	0.67	0.67	0.67	-0.65	20.35	22.2	2.29	22.2	-0.68	13.25	1.18	-3.49	-0.68	0.77
IC.STyph.4day.SL1344.C	9.73	11.43	2.75	2.75	2.75	-3.23	-3.23	-2.05	-2.05	-2.05	0.15	0.15	0.15	-0.16	9.73	8.33	0.78	8.33	0.9	4.59	-2.52	-3.23	0.9	-0.84
IC.Colitis.C	3.97	5.44	2.09	2.09	2.09	0.57	0.57	-0.83	-0.83	-0.83	1.81	1.81	1.81	-1.23	3.97	2.52	1.63	2.52	0.73	3.61	-0.97	0.57	0.73	0.45
Flagellin (Validation)	0.8	-0.58	0	0	0	0	0	-1.17	0	0	0	-0.57	0	0	0	-0.59	-0.75	0	0.53	-0.27	0.65	0	-1.73	0
TNFa (Validation)	1.73	17.38	0	0	0	0	0	-3	0	0	0	0.37	0	0	0	6.4	5.02	0	1.03	7	0.4	0	-5.05	0
PPARa agonist (Validation)	2	1.81	0	0	0	0	0	-1.08	0	0	0	0.37	0	0	0	4.92	7.41	0	0.92	2.98	0.74	0	-3.03	0
